# Supplementary material for: Engineering a High-Fidelity MAD7 Variant with Enhanced Specificity for Precision Genome Editing via CcdB-Based Bacterial Screening
Source: Biomolecules. 2025 Oct 4;15(10):1413. doi: 10.3390/biom15101413 (PMC12563919; doi:10.3390/biom15101413)
Supplement: Supplementary file 1 [file biomolecules-15-01413-s001.zip]

Archive with 1 entries (1 files):
- biomolecules-3840770-supplementary.pdf
